# Supplementary material for: IND-2, a Quinoline Derivative, Inhibits the Proliferation of Prostate Cancer Cells by Inducing Oxidative Stress, Apoptosis and Inhibiting Topoisomerase II
Source: Life (Basel). 2022 Nov 14;12(11):1879. doi: 10.3390/life12111879 (PMC9693996; doi:10.3390/life12111879)
Supplement: Supplementary file 1 [file life-12-01879-s001.zip]

Archive with 1 entries (1 files):
- life-1961931-supplementary.pdf
